# Supplementary material for: Cost-effectiveness analysis of mindfulness-based cognitive therapy in patients with anxiety disorders in secondary mental health care settings alongside a randomized controlled trial
Source: Front Psychiatry. 2024 Oct 25;15:1391786. doi: 10.3389/fpsyt.2024.1391786 (PMC11544232; doi:10.3389/fpsyt.2024.1391786)
Supplement: Supplementary Figure 1 — Cost-effectiveness acceptability curves (STAI-S) with sensitivity analysis 1. [file DataSheet1.zip]

Archive with 19 entries (19 files):
- Supplementary Figure 1.TIFF
- Supplementary Figure 10.TIFF
- Supplementary Figure 2.TIFF
- Supplementary Figure 3.TIFF
- Supplementary Figure 4.TIFF
- Supplementary Figure 5.TIFF
- Supplementary Figure 6.TIFF
- Supplementary Figure 7.TIFF
- Supplementary Figure 8.TIFF
- Supplementary Figure 9.TIFF
- Supplementary Table 1A.XLSX
- Supplementary Table 1B.XLSX
- Supplementary Table 1C.XLSX
- Supplementary Table 1D.XLSX
- Supplementary Table 1E.XLSX
- Supplementary Table 2.XLSX
- Supplementary Table 3.XLSX
- Supplementary Table 4.XLSX
- Supplementary Table 5.XLSX
