# Supplementary material for: Cost-effectiveness analysis of mindfulness-based cognitive therapy in patients with anxiety disorders in secondary mental health care settings alongside a randomized controlled trial
Source: Front Psychiatry. 2024 Oct 25;15:1391786. doi: 10.3389/fpsyt.2024.1391786 (PMC11544232; doi:10.3389/fpsyt.2024.1391786)
Supplement: Supplementary Figure 1 — Cost-effectiveness acceptability curves (STAI-S) with sensitivity analysis 1. [file DataSheet1.zip › Supplementary Table 1B.XLSX]

## Sheet: Supp Table1-b
	Supplementary Table 1B. The mean doses and prescription rates of antidepressants analyzed by Nakagawa et al. [38]
	Generic name	Mean dose (mg/day) †1	Cost (yen/mg) †2	DDD †3	Prescription rates †1
	trazodone hydrochloride	54.1	0.292	300	0.22
	sertraline	60.2	1.72	50	0.206
	fluvoxamine maleate	95.2	0.433333	100	0.179
	paroxetine hydrochloride	22	3.515	20	0.175
	mianserin	23.1	0.926667	60	0.102
	milnacipran hydorochloride	63.9	0.494	100	0.102
	mirtazapine	28.7	4.54333	30	0.06
	amitriptyline hydrochloride	54.5	0.392	75	0.047
	clomipramine hydrochloride	63.2	0.52	100	0.045
	amoxapine	57.2	0.262	150	0.033
	maprotiline	38.7	0.532	37.5*	0.023
	imipramine hydorochloride	61.8	0.404	100	0.019
	nortriptyline hydrochloride	66.1	0.404	75	0.015
	setiptiline	3.1	9.3	3*	0.007
	dosulepine	45	0.36	75*	0.007
	lofepramine	47.5	0.444	75*	0.001
	DDD: defined daily dose
	†1 Derived from Nakagawa et al. [38], †2 derived from MHLW [35], †3 derived from WHO [36]
	*Set as the half of the maximum dose in accordance with the ratio of the mimimum dose against DDD for sertraline
