# Supplementary material for: Cost-effectiveness analysis of mindfulness-based cognitive therapy in patients with anxiety disorders in secondary mental health care settings alongside a randomized controlled trial
Source: Front Psychiatry. 2024 Oct 25;15:1391786. doi: 10.3389/fpsyt.2024.1391786 (PMC11544232; doi:10.3389/fpsyt.2024.1391786)
Supplement: Supplementary Figure 1 — Cost-effectiveness acceptability curves (STAI-S) with sensitivity analysis 1. [file DataSheet1.zip › Supplementary Table 1C.XLSX]

## Sheet: Supplementary Table 1C
	Supplementary Table 1C. The mean doses and prescription rates of anxiolytics/ hypnotics analyzed by Nakagawa et al. [38]
	Generic name	Mean dose (mg/day) †1	Cost (yen/mg) †2		DDD †3	Prescription rates †1
	flunitrazepam	1.93	10.75	4.8	1	0.263
	nitrazepam	9	1.71	1.32	5	0.2
	brotizolam	0.305	105.6	50	0.25	0.182
	zolpidem tartrate	7.76	6.97	3.1	10	0.154
	zopiclone	9.55	2.79	1.37	7.5	0.12
	lorazepam	1.486	11.2	6.4	2.5	0.109
	clonazepam	1.36	13.25	7.45	8	0.099
	etizolam	1.39	13	10.1	2.5*	0.099
	phenobarbital	75.1	0.236667	0.233333	100	0.018
	alprazolam	1.03	19.375	10.75	1	0.058
	ethyl loflazepate	1.5	19.3	8.3	2	0.054
	bromazepam	8	2.8	1.56	10	0.051
	triazolam	0.3234	58.8	35.2	0.25	0.048
	quazepam	17.73	5.83	2.99	15	0.041
	estazolam	2.03	7.8	4.6	3	0.038
	diazepam	6.9	2.95	1.21	10	0.03
	clotiazepam	13.68	0.91	1.01	25*	0.028
	rilmazafone hydrochloride hydrate	1.73	14.85	9.05	1**	0.024
	lormetazepam	1.2	21.9	12.6	1	0.019
	tandospirone	22.1	2.695	1.505	50*	0.017
	flurazepam	21.3	0.686667	0.52	25**	0.015
	cloxazolam	3.3	2.85	2.9	10*	0.011
	bromovalerylurea	420	0.0094	0.0075	400**	0.006
	amobarbital	140	0.0466	0.0395	150**	0.005
	fludiazepam	0.583	34.4	28.4	0.625*	0.004
	clobazam	14.4	4.32	2.78	33.3*	0.003
	tofisopam	105.6	0.116	0.182	125*	0.003
	flutoprazepam	3	10.2	8.2	3.33*	0.002
	pentobarbital	55	0.182	0.178	50**	0.002
	medazepam	13.3	1.12	1.14	20	0.001
	chｌordiazepoxide	20	0.96	0.98	30	0.001
	DDD: defined daily dose
	†1 Derived from Nakagawa et al. [38], †2 derived from MHLW [35], †3 derived from WHO [36]
	*DDD of the anxiolytics agents, which was not regulated, was set as 5/6 of the maximum dose in accordance with the ratio of the maximum dose against the DDD of lorazepam.
	**DDD of hypnotic agents, which was not regulated, was set as one-half of the maximum dose in accordance with the ratio of the maximum dose against the DDD of flunitrazepam.
	phenobarbital compaund A, B and nimetazepam were excluded from the analsyis because they have already been discontinued in 2015 and 2016, respectively,
