# Supplementary material for: Cost-effectiveness analysis of mindfulness-based cognitive therapy in patients with anxiety disorders in secondary mental health care settings alongside a randomized controlled trial
Source: Front Psychiatry. 2024 Oct 25;15:1391786. doi: 10.3389/fpsyt.2024.1391786 (PMC11544232; doi:10.3389/fpsyt.2024.1391786)
Supplement: Supplementary Figure 1 — Cost-effectiveness acceptability curves (STAI-S) with sensitivity analysis 1. [file DataSheet1.zip › Supplementary Table 1D.XLSX]

## Sheet: Supplementary Table 1D
	Supplementary Table 1D. The mean dose and prescription rates of antipsychotics analyzed by Nakagawa et al. [37]
	Generic name	Mean dose (mg/day) †1	Cost (yen/mg) †2	DDD †3	Prescription rates †1
	aripiprazole	4.5	11.5833	15	0.075
	quetiapine fumarate	47	0.399	400	0.0625
	chlorpromazine hydrochloride	17.5	0.094	300	0.0625
	olanzapine	7.5	20.38	10	0.05
	perospirone hydrochloride hydrate	10	2.28125	24*	0.025
	levomepromazine	7.5	0.178	300	0.025
	propericiazine	10	0.428	50	0.0125
	DDD: defined daily dose
	†1 Calculated using the baseline data of Nakagawa et al. [37], †2 derived from the MHLW [35], †3 derived from the WHO [36]
	* Set as half of the maximum dose in accordance with the ratio of the maximum dose against the DDD of aripiprazole
