# Supplementary material for: Cost-effectiveness analysis of mindfulness-based cognitive therapy in patients with anxiety disorders in secondary mental health care settings alongside a randomized controlled trial
Source: Front Psychiatry. 2024 Oct 25;15:1391786. doi: 10.3389/fpsyt.2024.1391786 (PMC11544232; doi:10.3389/fpsyt.2024.1391786)
Supplement: Supplementary Figure 1 — Cost-effectiveness acceptability curves (STAI-S) with sensitivity analysis 1. [file DataSheet1.zip › Supplementary Table 1E.XLSX]

## Sheet: Supplementary Table 1E
	Supplementary Table 1E. The mean doses and prescription rates of mood stabilizers analyzed by Nakagawa et al. [37]
	Generic name	Mean dose (mg/day) †1	Cost (yen/mg) †2	DDD †3	Prescription rates †1
	lithium carbonate	700	0.0675	1773.38	0.0625
	sodium valproate	371.429	0.0505	1500	0.0875
	lamotrigine	50	0.892	300	0.025
	DDD: defined daily dose
	†1 Calculated using the baseline data of Nakagawa et al. [37], †2 derived from the MHLW [35], †3 derived from the WHO [36]
