# Supplementary material for: Cost-effectiveness analysis of mindfulness-based cognitive therapy in patients with anxiety disorders in secondary mental health care settings alongside a randomized controlled trial
Source: Front Psychiatry. 2024 Oct 25;15:1391786. doi: 10.3389/fpsyt.2024.1391786 (PMC11544232; doi:10.3389/fpsyt.2024.1391786)
Supplement: Supplementary Figure 1 — Cost-effectiveness acceptability curves (STAI-S) with sensitivity analysis 1. [file DataSheet1.zip › Supplementary Table 3.XLSX]

## Sheet: Supplementary Table 3
	Supplementary Table 3. Sensitivity analysis of all patient samples using the last observation carry forward method
	Effect	Mean differences (95% CI) and ICERs
		(n =40: MBCT 20 vs TAU 20)
	Incremental costs (JPY)	13,780 ( 6,709 to 21,912 )
	(USD)	131 ( 64 to 209 )
	Incremental STAI-S decrement	10.22 ( 4.10 to 16.25 )
	ICER (JPY per STAI-S)	1,348
	(USD per STAI-S)	13
	Incremental STAI-T decrement	11.83 ( 6.05 to 17.60 )
	ICER (JPY per STAI-T)	1165
	(USD per STAI-T)	11
	Incremental QALY gain	0.009 ( -0.005 to 0.024 )
	ICER (JPY per QALY)	1,487,395
	(USD per QALY)	14,187
	ICER: incremental cost-effectiveness ratio, QALY: quality-adjusted life years,
	CI: confidence interval, MBCT: mindfulness-based cognitive therapy, TAU: treatment as usual,
	STAI-S: state-trait anxiety inventory (state), STAI-T: state-trait anxiety inventory (trait),
	JPY: Japanese yen, USD: United States dollars.
	These values were estimated based on the data using the last observation carry forward method
	QALY was estimated based on EQ5D.
