# Supplementary material for: Cost-effectiveness analysis of mindfulness-based cognitive therapy in patients with anxiety disorders in secondary mental health care settings alongside a randomized controlled trial
Source: Front Psychiatry. 2024 Oct 25;15:1391786. doi: 10.3389/fpsyt.2024.1391786 (PMC11544232; doi:10.3389/fpsyt.2024.1391786)
Supplement: Supplementary Figure 1 — Cost-effectiveness acceptability curves (STAI-S) with sensitivity analysis 1. [file DataSheet1.zip › Supplementary Table 4.XLSX]

## Sheet: Supplementary Table 4
	Supplementary Table 4. Sensitivity analysis with the MBCT's unit cost of JPY 32,529 per session and all samples using the last observation carry forward method
	Effect	Mean differences (95% CI) and ICERs
		(n =40: CBT 20 vs TAU 20)
	Incremental costs (JPY)	20,527 ( 13,373 to 28,242 )
	(USD)	196 ( 128 to 269 )
	Incremental STAI-S decrement	9.75 ( 3.05 to 16.00 )
	ICER (JPY per STAI-S)	2,106
	(USD per STAI-S)	20
	Incremental STAI-T decrement	11.72 ( 5.85 to 17.65 )
	ICER (JPY per STAI-T)	1751
	(USD per STAI-T)	17
	Incremental QALY gain	0.009 ( -0.007 to 0.023 )
	ICER (JPY per QALY)	2,409,698
	(USD per QALY)	22,985
	ICER: incremental cost-effectiveness ratio, QALY: quality-adjusted life years,
	CI: confidence interval, MBCT: mindfulness-based cognitive therapy, TAU: treatment as usual,
	STAI-S: state-trait anxiety inventory (state), STAI-T: state-trait anxiety inventory (trait),
	JPY: Japanese yen, USD: United States dollars.
	These values were estimated based on the data using the last observation carry forward method
	QALY was estimated based on EQ5D.
