# Supplementary material for: Cost-effectiveness analysis of mindfulness-based cognitive therapy in patients with anxiety disorders in secondary mental health care settings alongside a randomized controlled trial
Source: Front Psychiatry. 2024 Oct 25;15:1391786. doi: 10.3389/fpsyt.2024.1391786 (PMC11544232; doi:10.3389/fpsyt.2024.1391786)
Supplement: Supplementary Figure 1 — Cost-effectiveness acceptability curves (STAI-S) with sensitivity analysis 1. [file DataSheet1.zip › Supplementary Table 5.XLSX]

## Sheet: Table2750円
	Supplementary Table 5. Sensitivity analysis with the incremental area of QALYs from the baseline method
	Effect	Mean differences (95% CI) and ICERs
		(n =38: MBCT 19 vs TAU 19)
	Incremental costs (JPY)	13,885 ( 6,376 to 21,969 )
	(USD)	132 ( 61 to 210 )
	Incremental QALY gain	0.006 ( -0.003 to 0.016 )
	ICER (JPY per QALY)	2,408,526
	(USD per QALY)	22,973
	ICER: incremental cost-effectiveness ratio, QALY: quality-adjusted life years,
	CI: confidence interval, MBCT: mindfulness-based cognitive therapy, TAU: treatment as usual,
	JPY: Japanese yen, USD: United States dollars
	These values were estimated based on the data of the complete samples.
	QALY was estimated based on EQ5D.
